# Supplementary material for: Exploring the characteristics of gut microbiota in the development and progression of early-stage colorectal cancer based on metagenomic sequencing
Source: Front Microbiol. 2025 Nov 20;16:1658160. doi: 10.3389/fmicb.2025.1658160 (PMC12675245; doi:10.3389/fmicb.2025.1658160)
Supplement: Supplementary file 1 [file Table_1.XLSX]

## Sheet: Sheet1
Table S1. Key differential bacterial species identified in this study and their potential clinical significance in colorectal lesion progression
Bacterial species	Change in abundance (this study)	Reported/potential clinical significance	References
Phocaeicola vulgatus	↑ in SCRA, LCRA, IMC	Promotes adenoma–carcinoma transition via NF-κB activation and M2 macrophage polarization	[31,32]
Phocaeicola coprophilus	↑ in LCRA, IMC	Evades immune clearance through Tregs; utilizes lactic acid metabolism in tumor microenvironment	[33]
Blautia wexlerae	↓ in SCRA, LCRA, IMC	Beneficial commensal; reduction linked to impaired gut barrier, metabolic disorders, and increased cancer risk	[34]
Eggerthella lenta	↑ in LCRA, IMC (vs. Polyp, SCRA)	May induce EMT and metabolic reprogramming, promoting malignant transformation	[36,37]
Bacteroides intestinalis	↓ in SCRA, LCRA vs. IMC	Associated with inflammation/apoptosis regulation; promotes tumorigenesis in animal CRC models	[38,39]
Bacteroides zhangwenhongii	↓ in SCRA, LCRA vs. IMC	Role in CRC unclear; potential involvement in adenoma–carcinoma transition	[38]
Sellimonas intestinalis	↓ in Polyp, IMC	Reduction reflects microbial imbalance; displaced by facultative anaerobes in dysbiosis	[35]
Eubacterium hominis	↑ in LCRA	Alters SCFA profile (↓ butyrate), impairing epithelial function and promoting adenoma progression	[18]
Akkermansia muciniphila	↓ in LCRA	Associated with mucosal integrity and anti-inflammatory effects; reduction linked to obesity and cancer	[41]
Ruminococcus bicirculans	↓ in LCRA	Fiber-degrading bacterium; reduction suggests impaired SCFA production and mucosal protection	[24]
Mediterraneibacter spp.	↑ in SCRA	May adapt to early adenoma immune microenvironment, modulating host metabolism	[26,27]
Bifidobacterium spp.	↑ in LCRA	Generally beneficial; may reflect immune adaptation in advanced lesions	[26,27]
Escherichia spp.	↓ in SCRA, ↑ in LCRA	Pathogenic E. coli can produce endotoxins, activate NF-κB, and enhance adenoma invasiveness	[28–30]
