# Supplementary material for: Exploring the characteristics of gut microbiota in the development and progression of early-stage colorectal cancer based on metagenomic sequencing
Source: Front Microbiol. 2025 Nov 20;16:1658160. doi: 10.3389/fmicb.2025.1658160 (PMC12675245; doi:10.3389/fmicb.2025.1658160)
Supplement: Supplementary file 2 [file Table_2.XLSX]

## Sheet: Unadjusted
		Polyp vs. HC	SCRA vs. HC	LCRA vs. HC	IMC vs. HC	SCRA vs. Polyp	LCRA vs. Polyp	IMC vs. Polyp	LCRA vs. SCRA	IMC vs. SCRA	IMC vs. LCRA
B1	k__Bacteria|p__Verrucomicrobia|c__Verrucomicrobiae|o__Verrucomicrobiales|f__Akkermansiaceae|g__Akkermansia|s__Akkermansia_muciniphila	0.747	0.254	0.165	0.884	0.339	0.212	0.834	0.756	0.238	0.14
B2	k__Bacteria|p__Fusobacteria|c__Fusobacteriia|o__Fusobacteriales|f__Fusobacteriaceae|g__Fusobacterium|s__Fusobacterium_hominis	0.997	0.963	0.496	0.273	0.96	0.427	0.616	0.443	0.206	0.616
B3	k__Bacteria|p__Fusobacteria|c__Fusobacteriia|o__Fusobacteriales|f__Fusobacteriaceae|g__Fusobacterium|s__Fusobacterium_mortiferum	0.618	0.656	0.384	0.214	0.941	0.668	0.385	0.605	0.333	0.651
B4	k__Bacteria|p__Proteobacteria|c__Betaproteobacteria|o__Burkholderiales|f__Sutterellaceae|g__Turicimonas|s__Turicimonas_muris	0.431	0.518	0.587	0.337	0.855	0.116	0.844	0.153	0.699	0.074
B5	k__Bacteria|p__Proteobacteria|c__Epsilonproteobacteria|o__Campylobacterales|f__Campylobacteraceae|g__Campylobacter|s__Campylobacter_jejuni	0.896	0.706	0.929	0.799	0.774	0.96	0.885	0.73	0.888	0.842
B6	k__Bacteria|p__Proteobacteria|c__Gammaproteobacteria|o__Enterobacterales|f__Enterobacteriaceae|g__Klebsiella|s__Klebsiella_oxytoca	0.612	0.81	0.798	0.177	0.744	0.762	0.325	0.984	0.181	0.191
B7	k__Bacteria|p__Bacteroidota|c__Bacteroidia|o__Bacteroidales|f__Prevotellaceae|g__Prevotella|s__Prevotella_melaninogenica	0.005	0.654	0.811	0.892	0.004	0.002	0.001	0.803	0.712	0.903
B8	k__Bacteria|p__Bacteroidota|c__Bacteroidia|o__Bacteroidales|f__Prevotellaceae|g__Prevotella|s__Prevotella_copri	0.067	0.424	0.871	0.509	0.207	0.018	0.164	0.248	0.876	0.327
B9	k__Bacteria|p__Bacteroidota|c__Bacteroidia|o__Bacteroidales|f__Tannerellaceae|g__Parabacteroides|s__Parabacteroides_goldsteinii	0.169	0.678	0.859	0.797	0.244	0.065	0.186	0.476	0.854	0.605
B10	k__Bacteria|p__Bacteroidota|c__Bacteroidia|o__Bacteroidales|f__Tannerellaceae|g__Parabacteroides|s__Parabacteroides_faecis	0.193	0.258	0.25	0.357	0.816	0.843	0.648	0.973	0.814	0.791
B11	k__Bacteria|p__Bacteroidota|c__Bacteroidia|o__Bacteroidales|f__Bacteroidaceae|g__Phocaeicola|s__Phocaeicola_coprophilus	0.506	0.405	0.663	0.627	0.855	0.78	0.831	0.637	0.686	0.949
B12	k__Bacteria|p__Bacteroidota|c__Bacteroidia|o__Bacteroidales|f__Bacteroidaceae|g__Phocaeicola|s__Phocaeicola_salanitronis	0.087	0.102	0.484	0.322	0.898	0.223	0.39	0.262	0.45	0.723
B13	k__Bacteria|p__Bacteroidota|c__Bacteroidia|o__Bacteroidales|f__Bacteroidaceae|g__Bacteroides|s__Bacteroides_helcogenes	0.031	0.047	0.384	0.437	0.799	0.121	0.102	0.182	0.154	0.917
B14	k__Bacteria|p__Bacteroidota|c__Bacteroidia|o__Bacteroidales|f__Bacteroidaceae|g__Bacteroides|s__Bacteroides_stercoris	0.549	0.067	0.226	0.476	0.004	0.033	0.124	0.456	0.185	0.559
B15	k__Bacteria|p__Bacteroidota|c__Bacteroidia|o__Bacteroidales|f__Bacteroidaceae|g__Bacteroides|s__Bacteroides_nordii	0.267	0.912	0.948	0.748	0.229	0.163	0.092	0.833	0.604	0.759
B16	k__Bacteria|p__Bacteroidota|c__Bacteroidia|o__Bacteroidales|f__Bacteroidaceae|g__Bacteroides|s__Bacteroides_salyersiae	0.915	0.112	0.23	0.328	0.081	0.2	0.307	0.645	0.475	0.799
B17	k__Bacteria|p__Bacteroidota|c__Bacteroidia|o__Bacteroidales|f__Bacteroidaceae|g__Bacteroides|s__Bacteroides_intestinalis	0.502	0.267	0.31	0.821	0.616	0.693	0.598	0.916	0.295	0.35
B18	k__Bacteria|p__Bacteroidota|c__Bacteroidia|o__Bacteroidales|f__Bacteroidaceae|g__Bacteroides|s__Bacteroides_zhangwenhongii	0.263	0.861	0.87	0.412	0.121	0.128	0.023	0.99	0.436	0.432
B19	k__Bacteria|p__Bacteroidota|c__Bacteroidia|o__Bacteroidales|f__Bacteroidaceae|g__Bacteroides|s__Bacteroides_sp._A1C1	0.094	0.137	0.22	0.166	0.796	0.58	0.723	0.761	0.918	0.843
B20	k__Bacteria|p__Actinobacteria|c__Coriobacteriia|o__Coriobacteriales|f__Coriobacteriaceae|g__Collinsella|s__Collinsella_stercoris	0.89	0.058	0.865	0.422	0.017	0.716	0.27	0.038	0.195	0.449
B21	k__Bacteria|p__Actinobacteria|c__Coriobacteriia|o__Coriobacteriales|f__Coriobacteriaceae|g__Collinsella|s__Collinsella_aerofaciens	0.078	0.402	0.503	0.919	0.189	0.257	0.028	0.843	0.263	0.36
B22	k__Bacteria|p__Actinobacteria|c__Coriobacteriia|o__Eggerthellales|f__Eggerthellaceae|g__Eggerthella|s__Eggerthella_lenta	0.957	0.25	0.082	0.061	0.157	0.035	0.024	0.467	0.37	0.862
B23	k__Bacteria|p__Actinobacteria|c__Actinomycetia|o__Bifidobacteriales|f__Bifidobacteriaceae|g__Bifidobacterium|s__Bifidobacterium_animalis	0.868	0.954	0.934	0.231	0.896	0.769	0.11	0.866	0.131	0.183
B24	k__Bacteria|p__Actinobacteria|c__Actinomycetia|o__Bifidobacteriales|f__Bifidobacteriaceae|g__Bifidobacterium|s__Bifidobacterium_longum	0.24	0.168	0.193	0.463	0.83	0.894	0.598	0.934	0.448	0.502
B25	k__Bacteria|p__Actinobacteria|c__Actinomycetia|o__Bifidobacteriales|f__Bifidobacteriaceae|g__Bifidobacterium|s__Bifidobacterium_breve	0.075	0.953	0.995	0.958	0.028	0.035	0.031	0.937	0.994	0.943
B26	k__Bacteria|p__Actinobacteria|c__Actinomycetia|o__Corynebacteriales|f__Mycobacteriaceae|g__Mycobacterium|s__Mycobacterium_canettii	0.114	0.047	0.92	0.01	0.659	0.046	<0.001	0.013	<0.001	0.003
B27	k__Bacteria|p__Actinobacteria|c__Actinomycetia|o__Actinomycetales|f__Actinomycetaceae|g__Actinomyces|s__Actinomyces_oris	0.01	0.375	0.737	0.561	0.038	0.007	0.017	0.509	0.721	0.768
B28	k__Bacteria|p__Actinobacteria|c__Actinomycetia|o__Actinomycetales|f__Actinomycetaceae|g__Actinomyces|s__Actinomyces_naeslundii	0.007	0.193	0.027	0.111	0.089	0.546	0.189	0.263	0.71	0.465
B29	k__Bacteria|p__Firmicutes|c__Erysipelotrichia|o__Erysipelotrichales|f__Erysipelotrichaceae|g__Faecalibacillus|s__Faecalibacillus_intestinalis	0.416	0.078	0.04	0.34	0.27	0.146	0.874	0.71	0.342	0.192
B30	k__Bacteria|p__Firmicutes|c__Bacilli|o__Lactobacillales|f__Carnobacteriaceae|g__Granulicatella|s__Granulicatella_adiacens	0.595	0.957	0.177	0.991	0.483	0.027	0.522	0.118	0.959	0.113
B31	k__Bacteria|p__Firmicutes|c__Bacilli|o__Lactobacillales|f__Enterococcaceae|g__Enterococcus|s__Enterococcus_lactis	0.155	0.021	0.018	0.12	0.311	0.272	0.885	0.923	0.381	0.336
B32	k__Bacteria|p__Firmicutes|c__Bacilli|o__Lactobacillales|f__Enterococcaceae|g__Enterococcus|s__Enterococcus_gallinarum	0.959	0.961	0.977	0.204	0.996	0.924	0.154	0.926	0.142	0.122
B33	k__Bacteria|p__Firmicutes|c__Bacilli|o__Lactobacillales|f__Enterococcaceae|g__Enterococcus|s__Enterococcus_hirae	0.022	0.019	0.019	0.021	0.983	0.975	0.989	0.992	0.994	0.986
B34	k__Bacteria|p__Firmicutes|c__Bacilli|o__Lactobacillales|f__Enterococcaceae|g__Enterococcus|s__Enterococcus_casseliflavus	0.137	0.757	0.649	0.547	0.032	0.022	0.293	0.858	0.275	0.208
B35	k__Bacteria|p__Firmicutes|c__Bacilli|o__Lactobacillales|f__Enterococcaceae|g__Enterococcus|s__Enterococcus_durans	0.443	0.05	0.045	0.05	0.164	0.148	0.164	0.947	0.98	0.968
B36	k__Bacteria|p__Firmicutes|c__Bacilli|o__Lactobacillales|f__Enterococcaceae|g__Enterococcus|s__Enterococcus_sp._FDAARGOS_553	0.974	0.981	0.978	0.206	0.991	0.943	0.149	0.95	0.136	0.123
B37	k__Bacteria|p__Firmicutes|c__Bacilli|o__Lactobacillales|f__Enterococcaceae|g__Enterococcus|s__Enterococcus_faecium	0.801	0.048	0.037	0.178	0.042	0.031	0.2	0.882	0.459	0.379
B38	k__Bacteria|p__Firmicutes|c__Bacilli|o__Lactobacillales|f__Lactobacillaceae|g__Weissella|s__Weissella_confusa	0.046	0.017	0.015	0.016	0.675	0.632	0.639	0.948	0.953	0.995
B39	k__Bacteria|p__Firmicutes|c__Bacilli|o__Lactobacillales|f__Lactobacillaceae|g__Limosilactobacillus|s__Limosilactobacillus_reuteri	0.502	0.252	0.922	0.981	0.568	0.494	0.444	0.209	0.182	0.93
B40	k__Bacteria|p__Firmicutes|c__Bacilli|o__Lactobacillales|f__Lactobacillaceae|g__Lactobacillus|s__Lactobacillus_gasseri	0.17	0.957	0.854	0.878	0.114	0.156	0.15	0.875	0.904	0.972
B41	k__Bacteria|p__Firmicutes|c__Bacilli|o__Lactobacillales|f__Streptococcaceae|g__Streptococcus|s__Streptococcus_periodonticum	0.741	0.785	0.096	0.737	0.939	0.118	0.998	0.092	0.936	0.115
B42	k__Bacteria|p__Firmicutes|c__Bacilli|o__Lactobacillales|f__Streptococcaceae|g__Streptococcus|s__Streptococcus_australis	0.024	0.014	0.037	0.03	0.86	0.81	0.895	0.669	0.753	0.914
B43	k__Bacteria|p__Firmicutes|c__Bacilli|o__Lactobacillales|f__Streptococcaceae|g__Streptococcus|s__Streptococcus_rubneri	0.127	0.04	0.054	0.083	0.549	0.648	0.814	0.888	0.716	0.825
B44	k__Bacteria|p__Firmicutes|c__Bacilli|o__Lactobacillales|f__Streptococcaceae|g__Streptococcus|s__Streptococcus_koreensis	0.052	0.027	0.047	0.048	0.785	0.986	0.983	0.794	0.799	0.997
B45	k__Bacteria|p__Firmicutes|c__Bacilli|o__Lactobacillales|f__Streptococcaceae|g__Streptococcus|s__Streptococcus_ilei	0.054	0.026	0.048	0.045	0.761	0.976	0.944	0.781	0.814	0.968
B46	k__Bacteria|p__Firmicutes|c__Bacilli|o__Lactobacillales|f__Streptococcaceae|g__Streptococcus|s__Streptococcus_constellatus	0.879	0.817	0.262	0.861	0.929	0.135	0.7	0.103	0.627	0.262
B47	k__Bacteria|p__Firmicutes|c__Bacilli|o__Lactobacillales|f__Streptococcaceae|g__Streptococcus|s__Streptococcus_sanguinis	0.027	0.024	0.076	0.133	0.992	0.578	0.391	0.56	0.372	0.754
B48	k__Bacteria|p__Firmicutes|c__Bacilli|o__Lactobacillales|f__Streptococcaceae|g__Streptococcus|s__Streptococcus_oralis	0.612	0.23	0.938	0.543	0.421	0.486	0.909	0.125	0.487	0.413
B49	k__Bacteria|p__Firmicutes|c__Bacilli|o__Lactobacillales|f__Streptococcaceae|g__Streptococcus|s__Streptococcus_sp._A12	0.033	0.018	0.063	0.068	0.824	0.718	0.7	0.55	0.534	0.977
B50	k__Bacteria|p__Firmicutes|c__Negativicutes|o__Veillonellales|f__Veillonellaceae|g__Veillonella|s__Veillonella_dispar	0.243	0.568	0.594	0.635	0.466	0.445	0.054	0.966	0.211	0.231
B51	k__Bacteria|p__Firmicutes|c__Negativicutes|o__Veillonellales|f__Veillonellaceae|g__Veillonella|s__Veillonella_atypica	0.207	0.624	0.829	0.51	0.348	0.08	0.024	0.397	0.169	0.595
B52	k__Bacteria|p__Firmicutes|c__Clostridia|o__Eubacteriales|f__Christensenellaceae|g__Christensenella|s__Christensenella_minuta	0.136	0.139	0.678	0.479	0.964	0.198	0.352	0.201	0.362	0.724
B53	k__Bacteria|p__Firmicutes|c__Clostridia|o__Eubacteriales|f__Eubacteriales_Family_XIII._Incertae_Sedis|g__Mogibacterium|s__Mogibacterium_diversum	0.832	0.408	0.644	0.478	0.214	0.127	0.071	0.762	0.547	0.765
B54	k__Bacteria|p__Firmicutes|c__Clostridia|o__Eubacteriales|f__Eubacteriaceae|g__Eubacterium|s__Eubacterium_hominis	0.81	0.457	0.615	0.331	0.557	0.381	0.392	0.134	0.775	0.08
B55	k__Bacteria|p__Firmicutes|c__Clostridia|o__Eubacteriales|f__Clostridiaceae|g__Clostridium|s__Clostridium_sp._C1	0.521	0.138	0.342	0.098	0.328	0.725	0.236	0.524	0.328	0.393
B56	k__Bacteria|p__Firmicutes|c__Clostridia|o__Eubacteriales|f__Clostridiaceae|g__Clostridium|s__Clostridium_sp._SY8519	0.493	0.075	0.153	0.806	0.201	0.387	0.603	0.678	0.069	0.161
B57	k__Bacteria|p__Firmicutes|c__Clostridia|o__Eubacteriales|f__Oscillospiraceae|g__Ruthenibacterium|s__Ruthenibacterium_lactatiformans	0.342	0.609	0.166	0.676	0.59	0.006	0.108	0.023	0.267	0.252
B58	k__Bacteria|p__Firmicutes|c__Clostridia|o__Eubacteriales|f__Oscillospiraceae|g__Ruminococcus|s__Ruminococcus_bicirculans	0.861	0.014	0.917	0.404	0.002	0.742	0.237	0.005	0.054	0.383
B59	k__Bacteria|p__Firmicutes|c__Clostridia|o__Eubacteriales|f__Oscillospiraceae|g__Faecalibacterium|s__Faecalibacterium_duncaniae	0.628	0.494	0.728	0.049	0.166	0.325	0.004	0.688	0.118	0.052
B60	k__Bacteria|p__Firmicutes|c__Clostridia|o__Eubacteriales|f__Lachnospiraceae|g__Lacrimispora|s__Lacrimispora_saccharolytica	0.565	0.142	0.19	0.909	0.298	0.392	0.416	0.856	0.06	0.091
B61	k__Bacteria|p__Firmicutes|c__Clostridia|o__Eubacteriales|f__Lachnospiraceae|g__Sellimonas|s__Sellimonas_intestinalis	0.324	0.201	0.438	0.171	0.746	0.792	0.659	0.548	0.899	0.474
B62	k__Bacteria|p__Firmicutes|c__Clostridia|o__Eubacteriales|f__Lachnospiraceae|g__Lachnospira|s__Lachnospira_eligens	0.021	0.505	0.828	0.55	0.047	0.003	0.001	0.288	0.131	0.649
B63	k__Bacteria|p__Firmicutes|c__Clostridia|o__Eubacteriales|f__Lachnospiraceae|g__Lachnoclostridium|s__Lachnoclostridium_phytofermentans	0.396	0.112	0.082	0.807	0.393	0.3	0.474	0.846	0.111	0.076
B64	k__Bacteria|p__Firmicutes|c__Clostridia|o__Eubacteriales|f__Lachnospiraceae|g__Anaerostipes|s__Anaerostipes_rhamnosivorans	0.154	0.716	0.7	0.937	0.2	0.213	0.112	0.978	0.735	0.717
B65	k__Bacteria|p__Firmicutes|c__Clostridia|o__Eubacteriales|f__Lachnospiraceae|g__Anaerostipes|s__Anaerostipes_caccae	0.333	0.329	0.652	0.997	0.989	0.532	0.255	0.53	0.247	0.596
B66	k__Bacteria|p__Firmicutes|c__Clostridia|o__Eubacteriales|f__Lachnospiraceae|g__Anaerostipes|s__Anaerostipes_hadrus	0.867	0.348	0.365	0.023	0.186	0.958	0.116	0.195	0.003	0.099
B67	k__Bacteria|p__Firmicutes|c__Clostridia|o__Eubacteriales|f__Lachnospiraceae|g__Dorea|s__Dorea_formicigenerans	0.911	0.131	0.09	0.511	0.056	0.034	0.367	0.816	0.313	0.22
B68	k__Bacteria|p__Firmicutes|c__Clostridia|o__Eubacteriales|f__Lachnospiraceae|g__Dorea|s__Dorea_longicatena	0.276	0.709	0.976	0.576	0.081	0.208	0.053	0.627	0.818	0.481
B69	k__Bacteria|p__Firmicutes|c__Clostridia|o__Eubacteriales|f__Lachnospiraceae|g__Roseburia|s__Roseburia_intestinalis	0.18	0.92	0.768	0.156	0.085	0.053	0.001	0.814	0.112	0.178
B70	k__Bacteria|p__Firmicutes|c__Clostridia|o__Eubacteriales|f__Lachnospiraceae|g__Blautia|s__Blautia_liquoris	0.431	0.064	0.43	0.735	0.214	0.992	0.594	0.202	0.072	0.594
B71	k__Bacteria|p__Firmicutes|c__Clostridia|o__Eubacteriales|f__Lachnospiraceae|g__Blautia|s__Blautia_wexlerae	0.293	0.014	0.143	0.078	0.101	0.637	0.407	0.234	0.42	0.712
B72	k__Viruses|k__Heunggongvirae|p__Uroviricota|c__Caudoviricetes|f__Peduoviridae|g__Valbvirus|s__Valbvirus_ValB1MD2	0.179	0.077	0.96	0.011	0.636	0.097	<0.001	0.029	<0.001	0.003

## Sheet: Adjusted
		Polyp vs. HC	SCRA vs. HC	LCRA vs. HC	IMC vs. HC	SCRA vs. Polyp	LCRA vs. Polyp	IMC vs. Polyp	LCRA vs. SCRA	IMC vs. SCRA	IMC vs. LCRA
B1	k__Bacteria|p__Verrucomicrobia|c__Verrucomicrobiae|o__Verrucomicrobiales|f__Akkermansiaceae|g__Akkermansia|s__Akkermansia_muciniphila	0.605	0.2	0.108	0.642	0.307	0.157	0.978	0.682	0.281	0.143
B2	k__Bacteria|p__Fusobacteria|c__Fusobacteriia|o__Fusobacteriales|f__Fusobacteriaceae|g__Fusobacterium|s__Fusobacterium_hominis	0.906	0.825	0.467	0.251	0.889	0.434	0.18	0.507	0.207	0.551
B3	k__Bacteria|p__Fusobacteria|c__Fusobacteriia|o__Fusobacteriales|f__Fusobacteriaceae|g__Fusobacterium|s__Fusobacterium_mortiferum	0.27	0.227	0.077	0.039	0.844	0.379	0.18	0.47	0.228	0.63
B4	k__Bacteria|p__Proteobacteria|c__Betaproteobacteria|o__Burkholderiales|f__Sutterellaceae|g__Turicimonas|s__Turicimonas_muris	0.51	0.652	0.556	0.476	0.814	0.117	0.904	0.169	0.714	0.086
B5	k__Bacteria|p__Proteobacteria|c__Epsilonproteobacteria|o__Campylobacterales|f__Campylobacteraceae|g__Campylobacter|s__Campylobacter_jejuni	0.772	0.789	0.678	0.679	0.989	0.865	0.855	0.849	0.837	0.987
B6	k__Bacteria|p__Proteobacteria|c__Gammaproteobacteria|o__Enterobacterales|f__Enterobacteriaceae|g__Klebsiella|s__Klebsiella_oxytoca	0.86	0.863	0.796	0.442	0.658	0.583	0.435	0.912	0.204	0.173
B7	k__Bacteria|p__Bacteroidota|c__Bacteroidia|o__Bacteroidales|f__Prevotellaceae|g__Prevotella|s__Prevotella_melaninogenica	0.011	0.851	0.947	0.927	0.004	0.002	0.001	0.87	0.709	0.835
B8	k__Bacteria|p__Bacteroidota|c__Bacteroidia|o__Bacteroidales|f__Prevotellaceae|g__Prevotella|s__Prevotella_copri	0.16	0.791	0.54	0.906	0.16	0.012	0.12	0.246	0.847	0.341
B9	k__Bacteria|p__Bacteroidota|c__Bacteroidia|o__Bacteroidales|f__Tannerellaceae|g__Parabacteroides|s__Parabacteroides_goldsteinii	0.204	0.727	0.816	0.859	0.258	0.061	0.187	0.44	0.823	0.59
B10	k__Bacteria|p__Bacteroidota|c__Bacteroidia|o__Bacteroidales|f__Tannerellaceae|g__Parabacteroides|s__Parabacteroides_faecis	0.513	0.828	0.82	0.976	0.595	0.601	0.404	0.993	0.741	0.737
B11	k__Bacteria|p__Bacteroidota|c__Bacteroidia|o__Bacteroidales|f__Bacteroidaceae|g__Phocaeicola|s__Phocaeicola_coprophilus	0.468	0.383	0.601	0.592	0.818	0.817	0.85	0.634	0.664	0.968
B12	k__Bacteria|p__Bacteroidota|c__Bacteroidia|o__Bacteroidales|f__Bacteroidaceae|g__Phocaeicola|s__Phocaeicola_salanitronis	0.064	0.073	0.35	0.234	0.987	0.265	0.469	0.244	0.438	0.703
B13	k__Bacteria|p__Bacteroidota|c__Bacteroidia|o__Bacteroidales|f__Bacteroidaceae|g__Bacteroides|s__Bacteroides_helcogenes	0.024	0.038	0.292	0.334	0.906	0.145	0.134	0.166	0.146	0.942
B14	k__Bacteria|p__Bacteroidota|c__Bacteroidia|o__Bacteroidales|f__Bacteroidaceae|g__Bacteroides|s__Bacteroides_stercoris	0.544	0.12	0.285	0.559	0.006	0.034	0.136	0.503	0.2	0.544
B15	k__Bacteria|p__Bacteroidota|c__Bacteroidia|o__Bacteroidales|f__Bacteroidaceae|g__Bacteroides|s__Bacteroides_nordii	0.241	0.779	0.925	0.912	0.274	0.182	0.117	0.803	0.601	0.787
B16	k__Bacteria|p__Bacteroidota|c__Bacteroidia|o__Bacteroidales|f__Bacteroidaceae|g__Bacteroides|s__Bacteroides_salyersiae	0.741	0.075	0.195	0.229	0.057	0.213	0.248	0.498	0.456	0.944
B17	k__Bacteria|p__Bacteroidota|c__Bacteroidia|o__Bacteroidales|f__Bacteroidaceae|g__Bacteroides|s__Bacteroides_intestinalis	0.633	0.445	0.473	0.981	0.691	0.745	0.541	0.941	0.294	0.336
B18	k__Bacteria|p__Bacteroidota|c__Bacteroidia|o__Bacteroidales|f__Bacteroidaceae|g__Bacteroides|s__Bacteroides_zhangwenhongii	0.158	0.713	0.791	0.827	0.199	0.156	0.046	0.888	0.433	0.525
B19	k__Bacteria|p__Bacteroidota|c__Bacteroidia|o__Bacteroidales|f__Bacteroidaceae|g__Bacteroides|s__Bacteroides_sp._A1C1	0.058	0.076	0.134	0.095	0.956	0.658	0.881	0.688	0.919	0.768
B20	k__Bacteria|p__Actinobacteria|c__Coriobacteriia|o__Coriobacteriales|f__Coriobacteriaceae|g__Collinsella|s__Collinsella_stercoris	0.758	0.15	0.93	0.654	0.025	0.787	0.34	0.042	0.19	0.475
B21	k__Bacteria|p__Actinobacteria|c__Coriobacteriia|o__Coriobacteriales|f__Coriobacteriaceae|g__Collinsella|s__Collinsella_aerofaciens	0.049	0.234	0.324	0.727	0.36	0.232	0.051	0.772	0.267	0.417
B22	k__Bacteria|p__Actinobacteria|c__Coriobacteriia|o__Eggerthellales|f__Eggerthellaceae|g__Eggerthella|s__Eggerthella_lenta	0.792	0.463	0.202	0.187	0.201	0.051	0.043	0.48	0.415	0.912
B23	k__Bacteria|p__Actinobacteria|c__Actinomycetia|o__Bifidobacteriales|f__Bifidobacteriaceae|g__Bifidobacterium|s__Bifidobacterium_animalis	0.691	0.679	0.846	0.495	0.967	0.805	0.172	0.767	0.14	0.244
B24	k__Bacteria|p__Actinobacteria|c__Actinomycetia|o__Bifidobacteriales|f__Bifidobacteriaceae|g__Bifidobacterium|s__Bifidobacterium_longum	0.167	0.105	0.131	0.287	0.701	0.828	0.759	0.864	0.474	0.59
B25	k__Bacteria|p__Actinobacteria|c__Actinomycetia|o__Bifidobacteriales|f__Bifidobacteriaceae|g__Bifidobacterium|s__Bifidobacterium_breve	0.348	0.262	0.322	0.249	0.009	0.016	0.009	0.848	0.941	0.794
B26	k__Bacteria|p__Actinobacteria|c__Actinomycetia|o__Corynebacteriales|f__Mycobacteriaceae|g__Mycobacterium|s__Mycobacterium_canettii	0.113	0.061	0.938	0.032	0.645	0.061	<0.001	0.017	<0.001	0.003
B27	k__Bacteria|p__Actinobacteria|c__Actinomycetia|o__Actinomycetales|f__Actinomycetaceae|g__Actinomyces|s__Actinomyces_oris	0.002	0.117	0.257	0.179	0.078	0.019	0.049	0.548	0.793	0.739
B28	k__Bacteria|p__Actinobacteria|c__Actinomycetia|o__Actinomycetales|f__Actinomycetaceae|g__Actinomyces|s__Actinomyces_naeslundii	0.002	0.059	0.005	0.028	0.155	0.802	0.35	0.227	0.629	0.476
B29	k__Bacteria|p__Firmicutes|c__Erysipelotrichia|o__Erysipelotrichales|f__Erysipelotrichaceae|g__Faecalibacillus|s__Faecalibacillus_intestinalis	0.209	0.026	0.011	0.126	0.183	0.086	0.651	0.688	0.372	0.202
B30	k__Bacteria|p__Firmicutes|c__Bacilli|o__Lactobacillales|f__Carnobacteriaceae|g__Granulicatella|s__Granulicatella_adiacens	0.68	0.878	0.17	0.897	0.476	0.024	0.503	0.108	0.978	0.108
B31	k__Bacteria|p__Firmicutes|c__Bacilli|o__Lactobacillales|f__Enterococcaceae|g__Enterococcus|s__Enterococcus_lactis	0.19	0.043	0.039	0.189	0.319	0.31	0.918	0.984	0.36	0.356
B32	k__Bacteria|p__Firmicutes|c__Bacilli|o__Lactobacillales|f__Enterococcaceae|g__Enterococcus|s__Enterococcus_gallinarum	0.832	0.774	0.655	0.447	0.915	0.759	0.215	0.837	0.158	0.111
B33	k__Bacteria|p__Firmicutes|c__Bacilli|o__Lactobacillales|f__Enterococcaceae|g__Enterococcus|s__Enterococcus_hirae	0.015	0.013	0.013	0.015	0.856	0.878	0.851	0.978	0.991	0.97
B34	k__Bacteria|p__Firmicutes|c__Bacilli|o__Lactobacillales|f__Enterococcaceae|g__Enterococcus|s__Enterococcus_casseliflavus	0.537	0.165	0.129	0.535	0.011	0.007	0.121	0.882	0.313	0.254
B35	k__Bacteria|p__Firmicutes|c__Bacilli|o__Lactobacillales|f__Enterococcaceae|g__Enterococcus|s__Enterococcus_durans	0.221	0.015	0.013	0.015	0.1	0.097	0.097	0.986	0.956	0.971
B36	k__Bacteria|p__Firmicutes|c__Bacilli|o__Lactobacillales|f__Enterococcaceae|g__Enterococcus|s__Enterococcus_sp._FDAARGOS_553	0.82	0.76	0.66	0.448	0.911	0.779	0.208	0.862	0.151	0.113
B37	k__Bacteria|p__Firmicutes|c__Bacilli|o__Lactobacillales|f__Enterococcaceae|g__Enterococcus|s__Enterococcus_faecium	0.75	0.06	0.048	0.2	0.041	0.033	0.205	0.923	0.44	0.391
B38	k__Bacteria|p__Firmicutes|c__Bacilli|o__Lactobacillales|f__Lactobacillaceae|g__Weissella|s__Weissella_confusa	0.117	0.096	0.07	0.094	0.836	0.708	0.797	0.862	0.954	0.909
B39	k__Bacteria|p__Firmicutes|c__Bacilli|o__Lactobacillales|f__Lactobacillaceae|g__Limosilactobacillus|s__Limosilactobacillus_reuteri	0.708	0.533	0.849	0.695	0.733	0.478	0.336	0.279	0.174	0.781
B40	k__Bacteria|p__Firmicutes|c__Bacilli|o__Lactobacillales|f__Lactobacillaceae|g__Lactobacillus|s__Lactobacillus_gasseri	0.469	0.437	0.559	0.459	0.057	0.1	0.067	0.788	0.976	0.814
B41	k__Bacteria|p__Firmicutes|c__Bacilli|o__Lactobacillales|f__Streptococcaceae|g__Streptococcus|s__Streptococcus_periodonticum	0.854	0.654	0.4	0.631	0.726	0.192	0.691	0.088	0.954	0.083
B42	k__Bacteria|p__Firmicutes|c__Bacilli|o__Lactobacillales|f__Streptococcaceae|g__Streptococcus|s__Streptococcus_australis	0.023	0.017	0.04	0.036	0.793	0.843	0.964	0.635	0.751	0.878
B43	k__Bacteria|p__Firmicutes|c__Bacilli|o__Lactobacillales|f__Streptococcaceae|g__Streptococcus|s__Streptococcus_rubneri	0.128	0.05	0.067	0.101	0.151	0.652	0.79	0.838	0.698	0.855
B44	k__Bacteria|p__Firmicutes|c__Bacilli|o__Lactobacillales|f__Streptococcaceae|g__Streptococcus|s__Streptococcus_koreensis	0.046	0.028	0.048	0.05	0.709	0.957	0.91	0.743	0.791	0.951
B45	k__Bacteria|p__Firmicutes|c__Bacilli|o__Lactobacillales|f__Streptococcaceae|g__Streptococcus|s__Streptococcus_ilei	0.049	0.028	0.05	0.049	0.69	0.951	0.878	0.728	0.804	0.922
B46	k__Bacteria|p__Firmicutes|c__Bacilli|o__Lactobacillales|f__Streptococcaceae|g__Streptococcus|s__Streptococcus_constellatus	0.682	0.565	0.509	0.785	0.814	0.177	0.884	0.102	0.693	0.222
B47	k__Bacteria|p__Firmicutes|c__Bacilli|o__Lactobacillales|f__Streptococcaceae|g__Streptococcus|s__Streptococcus_sanguinis	0.039	0.045	0.122	0.196	0.983	0.551	0.394	0.524	0.359	0.781
B48	k__Bacteria|p__Firmicutes|c__Bacilli|o__Lactobacillales|f__Streptococcaceae|g__Streptococcus|s__Streptococcus_oralis	0.674	0.318	0.861	0.639	0.44	0.455	0.924	0.118	0.488	0.392
B49	k__Bacteria|p__Firmicutes|c__Bacilli|o__Lactobacillales|f__Streptococcaceae|g__Streptococcus|s__Streptococcus_sp._A12	0.032	0.022	0.063	0.072	0.765	0.764	0.769	0.537	0.539	1
B50	k__Bacteria|p__Firmicutes|c__Negativicutes|o__Veillonellales|f__Veillonellaceae|g__Veillonella|s__Veillonella_dispar	0.212	0.472	0.504	0.844	0.534	0.486	0.077	0.938	0.222	0.259
B51	k__Bacteria|p__Firmicutes|c__Negativicutes|o__Veillonellales|f__Veillonellaceae|g__Veillonella|s__Veillonella_atypica	0.115	0.324	0.776	0.987	0.495	0.111	0.053	0.345	0.182	0.696
B52	k__Bacteria|p__Firmicutes|c__Clostridia|o__Eubacteriales|f__Christensenellaceae|g__Christensenella|s__Christensenella_minuta	0.181	0.231	0.735	0.588	0.909	0.218	0.352	0.39	0.249	0.775
B53	k__Bacteria|p__Firmicutes|c__Clostridia|o__Eubacteriales|f__Eubacteriales_Family_XIII._Incertae_Sedis|g__Mogibacterium|s__Mogibacterium_diversum	0.195	0.612	0.764	0.909	0.338	0.22	0.153	0.779	0.604	0.813
B54	k__Bacteria|p__Firmicutes|c__Clostridia|o__Eubacteriales|f__Eubacteriaceae|g__Eubacterium|s__Eubacterium_hominis	0.917	0.611	0.51	0.502	0.596	0.331	0.459	0.122	0.815	0.08
B55	k__Bacteria|p__Firmicutes|c__Clostridia|o__Eubacteriales|f__Clostridiaceae|g__Clostridium|s__Clostridium_sp._C1	0.465	0.134	0.311	0.098	0.3	0.698	0.209	0.503	0.799	0.363
B56	k__Bacteria|p__Firmicutes|c__Clostridia|o__Eubacteriales|f__Clostridiaceae|g__Clostridium|s__Clostridium_sp._SY8519	0.592	0.156	0.241	0.941	0.241	0.404	0.578	0.727	0.074	0.155
B57	k__Bacteria|p__Firmicutes|c__Clostridia|o__Eubacteriales|f__Oscillospiraceae|g__Ruthenibacterium|s__Ruthenibacterium_lactatiformans	0.252	0.425	0.355	0.977	0.695	0.01	0.175	0.023	0.306	0.216
B58	k__Bacteria|p__Firmicutes|c__Clostridia|o__Eubacteriales|f__Oscillospiraceae|g__Ruminococcus|s__Ruminococcus_bicirculans	0.45	0.176	0.538	0.918	0.007	0.88	0.432	0.009	0.053	0.508
B59	k__Bacteria|p__Firmicutes|c__Clostridia|o__Eubacteriales|f__Oscillospiraceae|g__Faecalibacterium|s__Faecalibacterium_duncaniae	0.939	0.173	0.305	0.011	0.095	0.225	0.001	0.637	0.096	0.035
B60	k__Bacteria|p__Firmicutes|c__Clostridia|o__Eubacteriales|f__Lachnospiraceae|g__Lacrimispora|s__Lacrimispora_saccharolytica	0.46	0.12	0.137	0.854	0.27	0.323	0.509	0.907	0.069	0.092
B61	k__Bacteria|p__Firmicutes|c__Clostridia|o__Eubacteriales|f__Lachnospiraceae|g__Sellimonas|s__Sellimonas_intestinalis	0.431	0.35	0.605	0.311	0.816	0.752	0.724	0.895	0.571	0.492
B62	k__Bacteria|p__Firmicutes|c__Clostridia|o__Eubacteriales|f__Lachnospiraceae|g__Lachnospira|s__Lachnospira_eligens	0.01	0.258	0.74	0.962	0.083	0.006	0.002	0.283	0.15	0.714
B63	k__Bacteria|p__Firmicutes|c__Clostridia|o__Eubacteriales|f__Lachnospiraceae|g__Lachnoclostridium|s__Lachnoclostridium_phytofermentans	0.446	0.185	0.112	0.867	0.439	0.276	0.477	0.742	0.124	0.066
B64	k__Bacteria|p__Firmicutes|c__Clostridia|o__Eubacteriales|f__Lachnospiraceae|g__Anaerostipes|s__Anaerostipes_rhamnosivorans	0.248	0.955	0.918	0.85	0.173	0.193	0.1	0.951	0.74	0.698
B65	k__Bacteria|p__Firmicutes|c__Clostridia|o__Eubacteriales|f__Lachnospiraceae|g__Anaerostipes|s__Anaerostipes_caccae	0.596	0.717	0.853	0.575	0.851	0.371	0.171	0.466	0.214	0.609
B66	k__Bacteria|p__Firmicutes|c__Clostridia|o__Eubacteriales|f__Lachnospiraceae|g__Anaerostipes|s__Anaerostipes_hadrus	0.78	0.315	0.986	0.259	0.099	0.745	0.262	0.173	0.004	0.136
B67	k__Bacteria|p__Firmicutes|c__Clostridia|o__Eubacteriales|f__Lachnospiraceae|g__Dorea|s__Dorea_formicigenerans	0.788	0.269	0.181	0.72	0.077	0.042	0.429	0.774	0.324	0.209
B68	k__Bacteria|p__Firmicutes|c__Clostridia|o__Eubacteriales|f__Lachnospiraceae|g__Dorea|s__Dorea_longicatena	0.261	0.87	0.945	0.717	0.108	0.191	0.067	0.757	0.784	0.565
B69	k__Bacteria|p__Firmicutes|c__Clostridia|o__Eubacteriales|f__Lachnospiraceae|g__Roseburia|s__Roseburia_intestinalis	0.268	0.735	0.642	0.146	0.07	0.05	0.001	0.872	0.128	0.179
B70	k__Bacteria|p__Firmicutes|c__Clostridia|o__Eubacteriales|f__Lachnospiraceae|g__Blautia|s__Blautia_liquoris	0.371	0.069	0.316	0.596	0.211	0.863	0.687	0.266	0.088	0.554
B71	k__Bacteria|p__Firmicutes|c__Clostridia|o__Eubacteriales|f__Lachnospiraceae|g__Blautia|s__Blautia_wexlerae	0.428	0.054	0.309	0.2	0.128	0.752	0.488	0.214	0.403	0.691
B72	k__Viruses|k__Heunggongvirae|p__Uroviricota|c__Caudoviricetes|f__Peduoviridae|g__Valbvirus|s__Valbvirus_ValB1MD2	0.191	0.105	0.982	0.029	0.633	0.111	<0.001	0.033	<0.001	0.003

## Sheet: 调整前后
	Polyp vs. HC		SCRA vs. HC		LCRA vs. HC		IMC vs. HC		SCRA vs. Polyp		LCRA vs. Polyp		IMC vs. Polyp		LCRA vs. SCRA		IMC vs. SCRA		IMC vs. LCRA
	Unadjusted	Adjusted	Unadjusted	Adjusted	Unadjusted	Adjusted	Unadjusted	Adjusted	Unadjusted	Adjusted	Unadjusted	Adjusted	Unadjusted	Adjusted	Unadjusted	Adjusted	Unadjusted	Adjusted	Unadjusted	Adjusted
k__Bacteria|p__Verrucomicrobia|c__Verrucomicrobiae|o__Verrucomicrobiales|f__Akkermansiaceae|g__Akkermansia|s__Akkermansia_muciniphila	0.747	0.605	0.254	0.2	0.165	0.108	0.884	0.642	0.339	0.307	0.212	0.157	0.834	0.978	0.756	0.682	0.238	0.281	0.14	0.143
k__Bacteria|p__Fusobacteria|c__Fusobacteriia|o__Fusobacteriales|f__Fusobacteriaceae|g__Fusobacterium|s__Fusobacterium_hominis	0.997	0.906	0.963	0.825	0.496	0.467	0.273	0.251	0.96	0.889	0.427	0.434	0.616	0.18	0.443	0.507	0.206	0.207	0.616	0.551
k__Bacteria|p__Fusobacteria|c__Fusobacteriia|o__Fusobacteriales|f__Fusobacteriaceae|g__Fusobacterium|s__Fusobacterium_mortiferum	0.618	0.27	0.656	0.227	0.384	0.077	0.214	0.039	0.941	0.844	0.668	0.379	0.385	0.18	0.605	0.47	0.333	0.228	0.651	0.63
k__Bacteria|p__Proteobacteria|c__Betaproteobacteria|o__Burkholderiales|f__Sutterellaceae|g__Turicimonas|s__Turicimonas_muris	0.431	0.51	0.518	0.652	0.587	0.556	0.337	0.476	0.855	0.814	0.116	0.117	0.844	0.904	0.153	0.169	0.699	0.714	0.074	0.086
k__Bacteria|p__Proteobacteria|c__Epsilonproteobacteria|o__Campylobacterales|f__Campylobacteraceae|g__Campylobacter|s__Campylobacter_jejuni	0.896	0.772	0.706	0.789	0.929	0.678	0.799	0.679	0.774	0.989	0.96	0.865	0.885	0.855	0.73	0.849	0.888	0.837	0.842	0.987
k__Bacteria|p__Proteobacteria|c__Gammaproteobacteria|o__Enterobacterales|f__Enterobacteriaceae|g__Klebsiella|s__Klebsiella_oxytoca	0.612	0.86	0.81	0.863	0.798	0.796	0.177	0.442	0.744	0.658	0.762	0.583	0.325	0.435	0.984	0.912	0.181	0.204	0.191	0.173
k__Bacteria|p__Bacteroidota|c__Bacteroidia|o__Bacteroidales|f__Prevotellaceae|g__Prevotella|s__Prevotella_melaninogenica	0.005	0.011	0.654	0.851	0.811	0.947	0.892	0.927	0.004	0.004	0.002	0.002	0.001	0.001	0.803	0.87	0.712	0.709	0.903	0.835
k__Bacteria|p__Bacteroidota|c__Bacteroidia|o__Bacteroidales|f__Prevotellaceae|g__Prevotella|s__Prevotella_copri	0.067	0.16	0.424	0.791	0.871	0.54	0.509	0.906	0.207	0.16	0.018	0.012	0.164	0.12	0.248	0.246	0.876	0.847	0.327	0.341
k__Bacteria|p__Bacteroidota|c__Bacteroidia|o__Bacteroidales|f__Tannerellaceae|g__Parabacteroides|s__Parabacteroides_goldsteinii	0.169	0.204	0.678	0.727	0.859	0.816	0.797	0.859	0.244	0.258	0.065	0.061	0.186	0.187	0.476	0.44	0.854	0.823	0.605	0.59
k__Bacteria|p__Bacteroidota|c__Bacteroidia|o__Bacteroidales|f__Tannerellaceae|g__Parabacteroides|s__Parabacteroides_faecis	0.193	0.513	0.258	0.828	0.25	0.82	0.357	0.976	0.816	0.595	0.843	0.601	0.648	0.404	0.973	0.993	0.814	0.741	0.791	0.737
k__Bacteria|p__Bacteroidota|c__Bacteroidia|o__Bacteroidales|f__Bacteroidaceae|g__Phocaeicola|s__Phocaeicola_coprophilus	0.506	0.468	0.405	0.383	0.663	0.601	0.627	0.592	0.855	0.818	0.78	0.817	0.831	0.85	0.637	0.634	0.686	0.664	0.949	0.968
k__Bacteria|p__Bacteroidota|c__Bacteroidia|o__Bacteroidales|f__Bacteroidaceae|g__Phocaeicola|s__Phocaeicola_salanitronis	0.087	0.064	0.102	0.073	0.484	0.35	0.322	0.234	0.898	0.987	0.223	0.265	0.39	0.469	0.262	0.244	0.45	0.438	0.723	0.703
k__Bacteria|p__Bacteroidota|c__Bacteroidia|o__Bacteroidales|f__Bacteroidaceae|g__Bacteroides|s__Bacteroides_helcogenes	0.031	0.024	0.047	0.038	0.384	0.292	0.437	0.334	0.799	0.906	0.121	0.145	0.102	0.134	0.182	0.166	0.154	0.146	0.917	0.942
k__Bacteria|p__Bacteroidota|c__Bacteroidia|o__Bacteroidales|f__Bacteroidaceae|g__Bacteroides|s__Bacteroides_stercoris	0.549	0.544	0.067	0.12	0.226	0.285	0.476	0.559	0.004	0.006	0.033	0.034	0.124	0.136	0.456	0.503	0.185	0.2	0.559	0.544
k__Bacteria|p__Bacteroidota|c__Bacteroidia|o__Bacteroidales|f__Bacteroidaceae|g__Bacteroides|s__Bacteroides_nordii	0.267	0.241	0.912	0.779	0.948	0.925	0.748	0.912	0.229	0.274	0.163	0.182	0.092	0.117	0.833	0.803	0.604	0.601	0.759	0.787
k__Bacteria|p__Bacteroidota|c__Bacteroidia|o__Bacteroidales|f__Bacteroidaceae|g__Bacteroides|s__Bacteroides_salyersiae	0.915	0.741	0.112	0.075	0.23	0.195	0.328	0.229	0.081	0.057	0.2	0.213	0.307	0.248	0.645	0.498	0.475	0.456	0.799	0.944
k__Bacteria|p__Bacteroidota|c__Bacteroidia|o__Bacteroidales|f__Bacteroidaceae|g__Bacteroides|s__Bacteroides_intestinalis	0.502	0.633	0.267	0.445	0.31	0.473	0.821	0.981	0.616	0.691	0.693	0.745	0.598	0.541	0.916	0.941	0.295	0.294	0.35	0.336
k__Bacteria|p__Bacteroidota|c__Bacteroidia|o__Bacteroidales|f__Bacteroidaceae|g__Bacteroides|s__Bacteroides_zhangwenhongii	0.263	0.158	0.861	0.713	0.87	0.791	0.412	0.827	0.121	0.199	0.128	0.156	0.023	0.046	0.99	0.888	0.436	0.433	0.432	0.525
k__Bacteria|p__Bacteroidota|c__Bacteroidia|o__Bacteroidales|f__Bacteroidaceae|g__Bacteroides|s__Bacteroides_sp._A1C1	0.094	0.058	0.137	0.076	0.22	0.134	0.166	0.095	0.796	0.956	0.58	0.658	0.723	0.881	0.761	0.688	0.918	0.919	0.843	0.768
k__Bacteria|p__Actinobacteria|c__Coriobacteriia|o__Coriobacteriales|f__Coriobacteriaceae|g__Collinsella|s__Collinsella_stercoris	0.89	0.758	0.058	0.15	0.865	0.93	0.422	0.654	0.017	0.025	0.716	0.787	0.27	0.34	0.038	0.042	0.195	0.19	0.449	0.475
k__Bacteria|p__Actinobacteria|c__Coriobacteriia|o__Coriobacteriales|f__Coriobacteriaceae|g__Collinsella|s__Collinsella_aerofaciens	0.078	0.049	0.402	0.234	0.503	0.324	0.919	0.727	0.189	0.36	0.257	0.232	0.028	0.051	0.843	0.772	0.263	0.267	0.36	0.417
k__Bacteria|p__Actinobacteria|c__Coriobacteriia|o__Eggerthellales|f__Eggerthellaceae|g__Eggerthella|s__Eggerthella_lenta	0.957	0.792	0.25	0.463	0.082	0.202	0.061	0.187	0.157	0.201	0.035	0.051	0.024	0.043	0.467	0.48	0.37	0.415	0.862	0.912
k__Bacteria|p__Actinobacteria|c__Actinomycetia|o__Bifidobacteriales|f__Bifidobacteriaceae|g__Bifidobacterium|s__Bifidobacterium_animalis	0.868	0.691	0.954	0.679	0.934	0.846	0.231	0.495	0.896	0.967	0.769	0.805	0.11	0.172	0.866	0.767	0.131	0.14	0.183	0.244
k__Bacteria|p__Actinobacteria|c__Actinomycetia|o__Bifidobacteriales|f__Bifidobacteriaceae|g__Bifidobacterium|s__Bifidobacterium_longum	0.24	0.167	0.168	0.105	0.193	0.131	0.463	0.287	0.83	0.701	0.894	0.828	0.598	0.759	0.934	0.864	0.448	0.474	0.502	0.59
k__Bacteria|p__Actinobacteria|c__Actinomycetia|o__Bifidobacteriales|f__Bifidobacteriaceae|g__Bifidobacterium|s__Bifidobacterium_breve	0.075	0.348	0.953	0.262	0.995	0.322	0.958	0.249	0.028	0.009	0.035	0.016	0.031	0.009	0.937	0.848	0.994	0.941	0.943	0.794
k__Bacteria|p__Actinobacteria|c__Actinomycetia|o__Corynebacteriales|f__Mycobacteriaceae|g__Mycobacterium|s__Mycobacterium_canettii	0.114	0.113	0.047	0.061	0.92	0.938	0.01	0.032	0.659	0.645	0.046	0.061	<0.001	<0.001	0.013	0.017	<0.001	<0.001	0.003	0.003
k__Bacteria|p__Actinobacteria|c__Actinomycetia|o__Actinomycetales|f__Actinomycetaceae|g__Actinomyces|s__Actinomyces_oris	0.01	0.002	0.375	0.117	0.737	0.257	0.561	0.179	0.038	0.078	0.007	0.019	0.017	0.049	0.509	0.548	0.721	0.793	0.768	0.739
k__Bacteria|p__Actinobacteria|c__Actinomycetia|o__Actinomycetales|f__Actinomycetaceae|g__Actinomyces|s__Actinomyces_naeslundii	0.007	0.002	0.193	0.059	0.027	0.005	0.111	0.028	0.089	0.155	0.546	0.802	0.189	0.35	0.263	0.227	0.71	0.629	0.465	0.476
k__Bacteria|p__Firmicutes|c__Erysipelotrichia|o__Erysipelotrichales|f__Erysipelotrichaceae|g__Faecalibacillus|s__Faecalibacillus_intestinalis	0.416	0.209	0.078	0.026	0.04	0.011	0.34	0.126	0.27	0.183	0.146	0.086	0.874	0.651	0.71	0.688	0.342	0.372	0.192	0.202
k__Bacteria|p__Firmicutes|c__Bacilli|o__Lactobacillales|f__Carnobacteriaceae|g__Granulicatella|s__Granulicatella_adiacens	0.595	0.68	0.957	0.878	0.177	0.17	0.991	0.897	0.483	0.476	0.027	0.024	0.522	0.503	0.118	0.108	0.959	0.978	0.113	0.108
k__Bacteria|p__Firmicutes|c__Bacilli|o__Lactobacillales|f__Enterococcaceae|g__Enterococcus|s__Enterococcus_lactis	0.155	0.19	0.021	0.043	0.018	0.039	0.12	0.189	0.311	0.319	0.272	0.31	0.885	0.918	0.923	0.984	0.381	0.36	0.336	0.356
k__Bacteria|p__Firmicutes|c__Bacilli|o__Lactobacillales|f__Enterococcaceae|g__Enterococcus|s__Enterococcus_gallinarum	0.959	0.832	0.961	0.774	0.977	0.655	0.204	0.447	0.996	0.915	0.924	0.759	0.154	0.215	0.926	0.837	0.142	0.158	0.122	0.111
k__Bacteria|p__Firmicutes|c__Bacilli|o__Lactobacillales|f__Enterococcaceae|g__Enterococcus|s__Enterococcus_hirae	0.022	0.015	0.019	0.013	0.019	0.013	0.021	0.015	0.983	0.856	0.975	0.878	0.989	0.851	0.992	0.978	0.994	0.991	0.986	0.97
k__Bacteria|p__Firmicutes|c__Bacilli|o__Lactobacillales|f__Enterococcaceae|g__Enterococcus|s__Enterococcus_casseliflavus	0.137	0.537	0.757	0.165	0.649	0.129	0.547	0.535	0.032	0.011	0.022	0.007	0.293	0.121	0.858	0.882	0.275	0.313	0.208	0.254
k__Bacteria|p__Firmicutes|c__Bacilli|o__Lactobacillales|f__Enterococcaceae|g__Enterococcus|s__Enterococcus_durans	0.443	0.221	0.05	0.015	0.045	0.013	0.05	0.015	0.164	0.1	0.148	0.097	0.164	0.097	0.947	0.986	0.98	0.956	0.968	0.971
k__Bacteria|p__Firmicutes|c__Bacilli|o__Lactobacillales|f__Enterococcaceae|g__Enterococcus|s__Enterococcus_sp._FDAARGOS_553	0.974	0.82	0.981	0.76	0.978	0.66	0.206	0.448	0.991	0.911	0.943	0.779	0.149	0.208	0.95	0.862	0.136	0.151	0.123	0.113
k__Bacteria|p__Firmicutes|c__Bacilli|o__Lactobacillales|f__Enterococcaceae|g__Enterococcus|s__Enterococcus_faecium	0.801	0.75	0.048	0.06	0.037	0.048	0.178	0.2	0.042	0.041	0.031	0.033	0.2	0.205	0.882	0.923	0.459	0.44	0.379	0.391
k__Bacteria|p__Firmicutes|c__Bacilli|o__Lactobacillales|f__Lactobacillaceae|g__Weissella|s__Weissella_confusa	0.046	0.117	0.017	0.096	0.015	0.07	0.016	0.094	0.675	0.836	0.632	0.708	0.639	0.797	0.948	0.862	0.953	0.954	0.995	0.909
k__Bacteria|p__Firmicutes|c__Bacilli|o__Lactobacillales|f__Lactobacillaceae|g__Limosilactobacillus|s__Limosilactobacillus_reuteri	0.502	0.708	0.252	0.533	0.922	0.849	0.981	0.695	0.568	0.733	0.494	0.478	0.444	0.336	0.209	0.279	0.182	0.174	0.93	0.781
k__Bacteria|p__Firmicutes|c__Bacilli|o__Lactobacillales|f__Lactobacillaceae|g__Lactobacillus|s__Lactobacillus_gasseri	0.17	0.469	0.957	0.437	0.854	0.559	0.878	0.459	0.114	0.057	0.156	0.1	0.15	0.067	0.875	0.788	0.904	0.976	0.972	0.814
k__Bacteria|p__Firmicutes|c__Bacilli|o__Lactobacillales|f__Streptococcaceae|g__Streptococcus|s__Streptococcus_periodonticum	0.741	0.854	0.785	0.654	0.096	0.4	0.737	0.631	0.939	0.726	0.118	0.192	0.998	0.691	0.092	0.088	0.936	0.954	0.115	0.083
k__Bacteria|p__Firmicutes|c__Bacilli|o__Lactobacillales|f__Streptococcaceae|g__Streptococcus|s__Streptococcus_australis	0.024	0.023	0.014	0.017	0.037	0.04	0.03	0.036	0.86	0.793	0.81	0.843	0.895	0.964	0.669	0.635	0.753	0.751	0.914	0.878
k__Bacteria|p__Firmicutes|c__Bacilli|o__Lactobacillales|f__Streptococcaceae|g__Streptococcus|s__Streptococcus_rubneri	0.127	0.128	0.04	0.05	0.054	0.067	0.083	0.101	0.549	0.151	0.648	0.652	0.814	0.79	0.888	0.838	0.716	0.698	0.825	0.855
k__Bacteria|p__Firmicutes|c__Bacilli|o__Lactobacillales|f__Streptococcaceae|g__Streptococcus|s__Streptococcus_koreensis	0.052	0.046	0.027	0.028	0.047	0.048	0.048	0.05	0.785	0.709	0.986	0.957	0.983	0.91	0.794	0.743	0.799	0.791	0.997	0.951
k__Bacteria|p__Firmicutes|c__Bacilli|o__Lactobacillales|f__Streptococcaceae|g__Streptococcus|s__Streptococcus_ilei	0.054	0.049	0.026	0.028	0.048	0.05	0.045	0.049	0.761	0.69	0.976	0.951	0.944	0.878	0.781	0.728	0.814	0.804	0.968	0.922
k__Bacteria|p__Firmicutes|c__Bacilli|o__Lactobacillales|f__Streptococcaceae|g__Streptococcus|s__Streptococcus_constellatus	0.879	0.682	0.817	0.565	0.262	0.509	0.861	0.785	0.929	0.814	0.135	0.177	0.7	0.884	0.103	0.102	0.627	0.693	0.262	0.222
k__Bacteria|p__Firmicutes|c__Bacilli|o__Lactobacillales|f__Streptococcaceae|g__Streptococcus|s__Streptococcus_sanguinis	0.027	0.039	0.024	0.045	0.076	0.122	0.133	0.196	0.992	0.983	0.578	0.551	0.391	0.394	0.56	0.524	0.372	0.359	0.754	0.781
k__Bacteria|p__Firmicutes|c__Bacilli|o__Lactobacillales|f__Streptococcaceae|g__Streptococcus|s__Streptococcus_oralis	0.612	0.674	0.23	0.318	0.938	0.861	0.543	0.639	0.421	0.44	0.486	0.455	0.909	0.924	0.125	0.118	0.487	0.488	0.413	0.392
k__Bacteria|p__Firmicutes|c__Bacilli|o__Lactobacillales|f__Streptococcaceae|g__Streptococcus|s__Streptococcus_sp._A12	0.033	0.032	0.018	0.022	0.063	0.063	0.068	0.072	0.824	0.765	0.718	0.764	0.7	0.769	0.55	0.537	0.534	0.539	0.977	1
k__Bacteria|p__Firmicutes|c__Negativicutes|o__Veillonellales|f__Veillonellaceae|g__Veillonella|s__Veillonella_dispar	0.243	0.212	0.568	0.472	0.594	0.504	0.635	0.844	0.466	0.534	0.445	0.486	0.054	0.077	0.966	0.938	0.211	0.222	0.231	0.259
k__Bacteria|p__Firmicutes|c__Negativicutes|o__Veillonellales|f__Veillonellaceae|g__Veillonella|s__Veillonella_atypica	0.207	0.115	0.624	0.324	0.829	0.776	0.51	0.987	0.348	0.495	0.08	0.111	0.024	0.053	0.397	0.345	0.169	0.182	0.595	0.696
k__Bacteria|p__Firmicutes|c__Clostridia|o__Eubacteriales|f__Christensenellaceae|g__Christensenella|s__Christensenella_minuta	0.136	0.181	0.139	0.231	0.678	0.735	0.479	0.588	0.964	0.909	0.198	0.218	0.352	0.352	0.201	0.39	0.362	0.249	0.724	0.775
k__Bacteria|p__Firmicutes|c__Clostridia|o__Eubacteriales|f__Eubacteriales_Family_XIII._Incertae_Sedis|g__Mogibacterium|s__Mogibacterium_diversum	0.832	0.195	0.408	0.612	0.644	0.764	0.478	0.909	0.214	0.338	0.127	0.22	0.071	0.153	0.762	0.779	0.547	0.604	0.765	0.813
k__Bacteria|p__Firmicutes|c__Clostridia|o__Eubacteriales|f__Eubacteriaceae|g__Eubacterium|s__Eubacterium_hominis	0.81	0.917	0.457	0.611	0.615	0.51	0.331	0.502	0.557	0.596	0.381	0.331	0.392	0.459	0.134	0.122	0.775	0.815	0.08	0.08
k__Bacteria|p__Firmicutes|c__Clostridia|o__Eubacteriales|f__Clostridiaceae|g__Clostridium|s__Clostridium_sp._C1	0.521	0.465	0.138	0.134	0.342	0.311	0.098	0.098	0.328	0.3	0.725	0.698	0.236	0.209	0.524	0.503	0.328	0.799	0.393	0.363
k__Bacteria|p__Firmicutes|c__Clostridia|o__Eubacteriales|f__Clostridiaceae|g__Clostridium|s__Clostridium_sp._SY8519	0.493	0.592	0.075	0.156	0.153	0.241	0.806	0.941	0.201	0.241	0.387	0.404	0.603	0.578	0.678	0.727	0.069	0.074	0.161	0.155
k__Bacteria|p__Firmicutes|c__Clostridia|o__Eubacteriales|f__Oscillospiraceae|g__Ruthenibacterium|s__Ruthenibacterium_lactatiformans	0.342	0.252	0.609	0.425	0.166	0.355	0.676	0.977	0.59	0.695	0.006	0.01	0.108	0.175	0.023	0.023	0.267	0.306	0.252	0.216
k__Bacteria|p__Firmicutes|c__Clostridia|o__Eubacteriales|f__Oscillospiraceae|g__Ruminococcus|s__Ruminococcus_bicirculans	0.861	0.45	0.014	0.176	0.917	0.538	0.404	0.918	0.002	0.007	0.742	0.88	0.237	0.432	0.005	0.009	0.054	0.053	0.383	0.508
k__Bacteria|p__Firmicutes|c__Clostridia|o__Eubacteriales|f__Oscillospiraceae|g__Faecalibacterium|s__Faecalibacterium_duncaniae	0.628	0.939	0.494	0.173	0.728	0.305	0.049	0.011	0.166	0.095	0.325	0.225	0.004	0.001	0.688	0.637	0.118	0.096	0.052	0.035
k__Bacteria|p__Firmicutes|c__Clostridia|o__Eubacteriales|f__Lachnospiraceae|g__Lacrimispora|s__Lacrimispora_saccharolytica	0.565	0.46	0.142	0.12	0.19	0.137	0.909	0.854	0.298	0.27	0.392	0.323	0.416	0.509	0.856	0.907	0.06	0.069	0.091	0.092
k__Bacteria|p__Firmicutes|c__Clostridia|o__Eubacteriales|f__Lachnospiraceae|g__Sellimonas|s__Sellimonas_intestinalis	0.324	0.431	0.201	0.35	0.438	0.605	0.171	0.311	0.746	0.816	0.792	0.752	0.659	0.724	0.548	0.895	0.899	0.571	0.474	0.492
k__Bacteria|p__Firmicutes|c__Clostridia|o__Eubacteriales|f__Lachnospiraceae|g__Lachnospira|s__Lachnospira_eligens	0.021	0.01	0.505	0.258	0.828	0.74	0.55	0.962	0.047	0.083	0.003	0.006	0.001	0.002	0.288	0.283	0.131	0.15	0.649	0.714
k__Bacteria|p__Firmicutes|c__Clostridia|o__Eubacteriales|f__Lachnospiraceae|g__Lachnoclostridium|s__Lachnoclostridium_phytofermentans	0.396	0.446	0.112	0.185	0.082	0.112	0.807	0.867	0.393	0.439	0.3	0.276	0.474	0.477	0.846	0.742	0.111	0.124	0.076	0.066
k__Bacteria|p__Firmicutes|c__Clostridia|o__Eubacteriales|f__Lachnospiraceae|g__Anaerostipes|s__Anaerostipes_rhamnosivorans	0.154	0.248	0.716	0.955	0.7	0.918	0.937	0.85	0.2	0.173	0.213	0.193	0.112	0.1	0.978	0.951	0.735	0.74	0.717	0.698
k__Bacteria|p__Firmicutes|c__Clostridia|o__Eubacteriales|f__Lachnospiraceae|g__Anaerostipes|s__Anaerostipes_caccae	0.333	0.596	0.329	0.717	0.652	0.853	0.997	0.575	0.989	0.851	0.532	0.371	0.255	0.171	0.53	0.466	0.247	0.214	0.596	0.609
k__Bacteria|p__Firmicutes|c__Clostridia|o__Eubacteriales|f__Lachnospiraceae|g__Anaerostipes|s__Anaerostipes_hadrus	0.867	0.78	0.348	0.315	0.365	0.986	0.023	0.259	0.186	0.099	0.958	0.745	0.116	0.262	0.195	0.173	0.003	0.004	0.099	0.136
k__Bacteria|p__Firmicutes|c__Clostridia|o__Eubacteriales|f__Lachnospiraceae|g__Dorea|s__Dorea_formicigenerans	0.911	0.788	0.131	0.269	0.09	0.181	0.511	0.72	0.056	0.077	0.034	0.042	0.367	0.429	0.816	0.774	0.313	0.324	0.22	0.209
k__Bacteria|p__Firmicutes|c__Clostridia|o__Eubacteriales|f__Lachnospiraceae|g__Dorea|s__Dorea_longicatena	0.276	0.261	0.709	0.87	0.976	0.945	0.576	0.717	0.081	0.108	0.208	0.191	0.053	0.067	0.627	0.757	0.818	0.784	0.481	0.565
k__Bacteria|p__Firmicutes|c__Clostridia|o__Eubacteriales|f__Lachnospiraceae|g__Roseburia|s__Roseburia_intestinalis	0.18	0.268	0.92	0.735	0.768	0.642	0.156	0.146	0.085	0.07	0.053	0.05	0.001	0.001	0.814	0.872	0.112	0.128	0.178	0.179
k__Bacteria|p__Firmicutes|c__Clostridia|o__Eubacteriales|f__Lachnospiraceae|g__Blautia|s__Blautia_liquoris	0.431	0.371	0.064	0.069	0.43	0.316	0.735	0.596	0.214	0.211	0.992	0.863	0.594	0.687	0.202	0.266	0.072	0.088	0.594	0.554
k__Bacteria|p__Firmicutes|c__Clostridia|o__Eubacteriales|f__Lachnospiraceae|g__Blautia|s__Blautia_wexlerae	0.293	0.428	0.014	0.054	0.143	0.309	0.078	0.2	0.101	0.128	0.637	0.752	0.407	0.488	0.234	0.214	0.42	0.403	0.712	0.691
k__Viruses|k__Heunggongvirae|p__Uroviricota|c__Caudoviricetes|f__Peduoviridae|g__Valbvirus|s__Valbvirus_ValB1MD2	0.179	0.191	0.077	0.105	0.96	0.982	0.011	0.029	0.636	0.633	0.097	0.111	<0.001	<0.001	0.029	0.033	<0.001	<0.001	0.003	0.003
