# Supplementary material for: Exploring the characteristics of gut microbiota in the development and progression of early-stage colorectal cancer based on metagenomic sequencing
Source: Front Microbiol. 2025 Nov 20;16:1658160. doi: 10.3389/fmicb.2025.1658160 (PMC12675245; doi:10.3389/fmicb.2025.1658160)
Supplement: Supplementary file 3 [file Table_3.XLSX]

## Sheet: Sheet1
KO	KO_symbol
K00688	PYG, glgP
K00928	lysC
K00611	OTC, argF, argI
K00656	E2.3.1.54, pflD
K00763	pncB, NAPRT1
K00873	PK, pyk
K00948	PRPS, prsA
K00995	pgsA, PGS1
K01358	clpP, CLPP
K01462	PDF, def
K01624	FBA, fbaA
K01681	ACO, acnA
K01714	dapA
K01921	ddl
K01953	asnB, ASNS
K02029	ABC.PA.P
K02036	pstB
K02037	pstC
K02040	pstS
K02477	K02477
K03281	clcA, clcB, CLC-E, CLC-F
K03588	ftsW, spoVE
K03671	TXN, trxA
K06213	mgtE
K07240	chrA
K07284	srtA
K07486	K07486
K08303	prtC, trhP
K15580	oppA, mppA
K18888	efrB, efrF
K03308	TC.NSS
