# Supplementary material for: Exploring the characteristics of gut microbiota in the development and progression of early-stage colorectal cancer based on metagenomic sequencing
Source: Front Microbiol. 2025 Nov 20;16:1658160. doi: 10.3389/fmicb.2025.1658160 (PMC12675245; doi:10.3389/fmicb.2025.1658160)
Supplement: Supplementary file 4 [file Table_4.XLSX]

## Sheet: Sheet1
Index	pathway name
ANAEROFRUCAT-PWY	homolactic fermentation
CALVIN-PWY	Calvin-Benson-Bassham cycle
DENOVOPURINE2-PWY	superpathway of purine nucleotides de novo biosynthesis II
GLYCOLYSIS-TCA-GLYOX-BYPASS	superpathway of glycolysis, pyruvate dehydrogenase, TCA, and glyoxylate bypass
P441-PWY	superpathway of N-acetylneuraminate degradation
P461-PWY	hexitol fermentation to lactate, formate, ethanol and acetate
PHOTOALL-PWY	oxygenic photosynthesis
PRPP-PWY	superpathway of histidine, purine, and pyrimidine biosynthesis
PWY-3801	sucrose degradation II (sucrose synthase)
PWY-5156	superpathway of fatty acid biosynthesis II (plant)
PWY-5265	peptidoglycan biosynthesis II (staphylococci)
PWY-5464	superpathway of cytosolic glycolysis (plants), pyruvate dehydrogenase and TCA cycle
PWY-5971	palmitate biosynthesis (type II fatty acid synthase)
PWY-6142	gluconeogenesis II (Methanobacterium thermoautotrophicum)
PWY-6146	Methanobacterium thermoautotrophicum biosynthetic metabolism
PWY-6284	superpathway of unsaturated fatty acids biosynthesis (E. coli)
PWY-6285	superpathway of fatty acids biosynthesis (E. coli)
PWY-6471	peptidoglycan biosynthesis IV (Enterococcus faecium)
PWY-6886	1-butanol autotrophic biosynthesis (engineered)
PWY-7124	ethene biosynthesis V (engineered)
PWY-7185	UTP and CTP dephosphorylation I
PWY-7211	superpathway of pyrimidine deoxyribonucleotides de novo biosynthesis
PWY-7218	photosynthetic 3-hydroxybutanoate biosynthesis (engineered)
PWY-7345	superpathway of anaerobic sucrose degradation
PWY-7596	superpathway of stearidonate biosynthesis (cyanobacteria)
PWY-841	superpathway of purine nucleotides de novo biosynthesis I
PWY0-166	superpathway of pyrimidine deoxyribonucleotides de novo biosynthesis (E. coli)
PWY0-781	aspartate superpathway
PWY1A0-6120	streptorubin B biosynthesis
PWY66-430	myristate biosynthesis (mitochondria)
