# Supplementary material for: Exploring the characteristics of gut microbiota in the development and progression of early-stage colorectal cancer based on metagenomic sequencing
Source: Front Microbiol. 2025 Nov 20;16:1658160. doi: 10.3389/fmicb.2025.1658160 (PMC12675245; doi:10.3389/fmicb.2025.1658160)
Supplement: Supplementary file 5 [file Table_5.XLSX]

## Sheet: Sheet1
Index	reaction name
ALCOHOL-DEHYDROG-GENERIC-RXN
ATPASE-RXN
CHORISMATE-SYNTHASE-RXN	(expasy) Chorismate synthase [4.2.3.5]
DAHPSYN-RXN	(expasy) 3-deoxy-7-phosphoheptulonate synthase [2.5.1.54]
DALADALALIG-RXN	(expasy) D-alanine--D-alanine ligase [6.3.2.4]
DNA-DIRECTED-DNA-POLYMERASE-RXN
DTMPKI-RXN	(expasy) AMBIGUOUS [2.7.4.12; 2.7.4.13; 2.7.4.9]
F16ALDOLASE-RXN	(expasy) Fructose-bisphosphate aldolase [4.1.2.13]
GLUC1PURIDYLTRANS-RXN	(expasy) AMBIGUOUS [2.7.7.64; 2.7.7.9]
GLUTRACE-RXN	(expasy) Glutamate racemase [5.1.1.3]
GTP-CYCLOHYDRO-I-RXN	(expasy) GTP cyclohydrolase I [3.5.4.16]
HOMOSERDEHYDROG-RXN	(expasy) Homoserine dehydrogenase [1.1.1.3]
IMPCYCLOHYDROLASE-RXN	(expasy) IMP cyclohydrolase [3.5.4.10]
ISOCITDEH-RXN	(expasy) Isocitrate dehydrogenase (NADP(+)) [1.1.1.42]
L-GLN-FRUCT-6-P-AMINOTRANS-RXN	(expasy) Glutamine--fructose-6-phosphate transaminase (isomerizing) [2.6.1.16]
NUCLEOSIDE-TRIPHOSPHATASE-RXN
OROTPDECARB-RXN	(expasy) Orotidine-5'-phosphate decarboxylase [4.1.1.23]
PANTOTHENATE-KIN-RXN	(expasy) Pantothenate kinase [2.7.1.33]
PYRUVFORMLY-RXN	(expasy) Formate C-acetyltransferase [2.3.1.54]
RXN-12195	(expasy) Nucleoside-triphosphate phosphatase [3.6.1.15]
RXN-12196	(expasy) Nucleoside-triphosphate phosphatase [3.6.1.15]
RXN-14014	(expasy) 4-hydroxy-tetrahydrodipicolinate reductase [1.17.1.8]
RXN-19916
RXN-20927
RXN-7657	(expasy) Alcohol dehydrogenase [1.1.1.1]
RXN-8631	(expasy) Fructose-bisphosphate aldolase [4.1.2.13]
RXN-8770	(expasy) Adenosylcobalamin/alpha-ribazole phosphatase [3.1.3.73]
RXN0-5055	(expasy) Acetyl-CoA carboxytransferase [2.1.3.15]
SEDOBISALDOL-RXN	(expasy) Fructose-bisphosphate aldolase [4.1.2.13]
UDPNACETYLMURAMATEDEHYDROG-RXN	(expasy) UDP-N-acetylmuramate dehydrogenase [1.3.1.98]
FUMHYDR-RXN	(expasy) Fumarate hydratase [4.2.1.2]
